# Supplementary material for: Robotic Stereotactic Body Radiation Therapy for Oligometastatic Liver Metastases: A Systematic Review of the Literature and Evidence Quality Assessment
Source: Diagnostics (Basel). 2024 May 19;14(10):1055. doi: 10.3390/diagnostics14101055 (PMC11487420; doi:10.3390/diagnostics14101055)
Supplement: Supplementary file 1 [file diagnostics-14-01055-s001.zip]

Archive with 2 entries (2 files):
- Supplem Table S2.pdf
- Supplemental Table S1.pdf
